# Supplementary material for: Emission Characteristics, Co-Drivers, and Mitigation Implications of NH3, N2O, and CH4 from Livestock Manure in China from 2013 to 2023
Source: Toxics. 2025 Oct 30;13(11):933. doi: 10.3390/toxics13110933 (PMC12656132; doi:10.3390/toxics13110933)
Supplement: Supplementary file 1 [file toxics-13-00933-s001.zip]

Archive with 1 entries (1 files):
- toxics-3888569-supplementary.xlsx
