# Supplementary material for: Emission Characteristics, Co-Drivers, and Mitigation Implications of NH3, N2O, and CH4 from Livestock Manure in China from 2013 to 2023
Source: Toxics. 2025 Oct 30;13(11):933. doi: 10.3390/toxics13110933 (PMC12656132; doi:10.3390/toxics13110933)
Supplement: Supplementary file 1 [file toxics-13-00933-s001.zip › toxics-3888569-supplementary.xlsx]

## Sheet: S1AD
Table S1.The number of livestock and poultry breeding in 2023 （ten thousand heads）																							The number of livestock and poultry breeding in 2022（ten thousand heads）																							The number of livestock and poultry breeding in 2021 （ten thousand heads）
Source:“China Agriculture Yearbook” 2020	cow	beef cattle	work cattle	sow	hog	goat	mutton	horse	donkey	mule	rabbit	broiler	meat duck	meat goose	laying hens	egg duck	egg goose	poultry	eggs				Source:“China Agriculture Yearbook” 2020	cow	beef cattle	work cattle	sow	hog	goat	mutton	horse	donkey	mule	rabbit	broiler	meat duck	meat goose	laying hens	egg duck	egg goose	poultry	eggs				Source:“China Agriculture Yearbook” 2020	cow	beef cattle	work cattle
Total	1233	5023.4	571.71	4141.9	72662.4	12934.2	19298.6	359	146	43.8	31305	1.16084e+06	454242	67295	261323	23293.2	15836.4	1.68238e+06	3563.2				Total	1160	4839.7	601.8	4390.6	69994.5	13224.1	19403.1	366.5	173.4	48.5	32080.7	1.11355e+06	435738	64553.7	253476	22593.7	15360.9	1.61384e+06	3456.2				Total	1094.1	4707.3	718.4
Beijing	5.5	2.8	0	5.3	32.9	7.5	14.5		0.1		0.4	354.522	138.726	20.552	667.39	59.4881	40.4444	513.8	9.1				Beijing	5.7	2.3		5.6	32.2	6.1	13.3	0.1	0.2	0	0.1	453.468	177.444	26.288	638.054	56.8732	38.6667	657.2	8.7				Beijing	5.8	2.4	0
Tianjin	10.6	16.9	0	15.4	205.4	9	42.3	0.1	0.9		1.3	4155.46	1626.05	240.896	1701.48	151.662	103.111	6022.4	23.2				Tianjin	10.4	15.7		19.2	200.5	6.5	44.2	0.1	0.9	0	1	3777.96	1478.33	219.012	1481.46	132.05	89.7778	5475.3	20.2				Tianjin	10.4	14.9	0
Hebei	151	360.2	2.185	171.7	3648.4	346.7	1067.7	9.2	12.7	2.7	324.7	51523.7	20161.5	2986.88	29673.2	2644.93	1798.22	74672.1	404.6				Hebei	148.1	353.2	2.3	194.5	3506.1	348.8	1069.9	7.2	12.5	2.9	236.9	49764.5	19473	2884.9	29218.5	2604.4	1770.67	72122.4	398.4				Hebei	135.2	339.9	5.1
Shanxi	38.2	64.4	0	74.1	1276.1	431.7	740.6	1.1	5.2	1.4	132.1	15891.8	6218.53	921.264	9292.12	828.257	563.111	23031.6	126.7				Shanxi	38.8	57.2		76.8	1185.9	393.8	717.1	1	6.1	1.6	112.7	14556.3	5695.95	843.844	8654.06	771.384	524.444	21096.1	118				Shanxi	38.7	56.6	0
Inner Mongolia	168.7	463.7	2.28	61.2	910.2	1518.3	4662.3	75.6	24.8	1	60.6	8112.33	3174.39	470.28	4928.42	439.297	298.667	11757	67.2				Inner Mongolia	159	428.8	2.4	65.4	886.9	1512.1	4611.9	79	35.5	1.6	59.9	7770.16	3040.5	450.444	4591.05	409.226	278.222	11261.1	62.6				Inner Mongolia	143.4	410.3	3.2
Liaoning	26.5	201.6	5.51	157.3	2970.5	358.4	407.4	3.8	20.6	2	24.2	75875.8	29690.6	4398.6	22867.3	2038.28	1385.78	109965	311.8				Liaoning	27.6	203.5	5.8	172.4	2894.3	377.4	410.4	3.9	23.8	2.5	16.4	67104.9	26258.4	3890.14	23160.6	2064.43	1403.56	97253.5	315.8				Liaoning	28.1	198.7	6.4
Jilin	9.8	289.9	0	108.9	1927.7	45.9	674.3	5.8	4.5	0.5	81.3	33885.6	13259.6	1964.38	7018.59	625.605	425.333	49109.5	95.7				Jilin	12.5	262.3		115.2	1839.4	43.9	643.6	6.5	4.8	0.3	135.3	32325.7	12649.2	1873.95	7025.93	626.259	425.778	46848.8	95.8				Jilin	14.7	242.4	0
Heilongjiang	108.7	325.8	0.57	126.7	2414.3	104.2	708.5	7.6	2.1	0.2	155.6	22551.8	8824.6	1307.35	7876.66	702.09	477.333	32683.7	107.4				Heilongjiang	110.3	311.4	0.6	135	2317.3	109.9	728.7	7.7	2.4	0.2	129	21550.1	8432.67	1249.28	7906	704.705	479.111	31232.1	107.8				Heilongjiang	109.7	299.7	1.3
Shanghai	6.1	0	0	8.8	120.4	13.7	1.3	0.1			1.8	396.888	155.304	23.008	264.022	23.5337	16	575.2	3.6				Shanghai	5.7			9	99.2	12.6	1.1	0.1		0	1.8	313.26	122.58	18.16	337.362	30.0709	20.4444	454	4.6				Shanghai	5.4	0.9	0
Jiangsu	14.9	16.8	0	125.5	2408.5	318.9	39.4		0.1		562	53828.9	21063.5	3120.52	17256.8	1538.19	1045.78	78012.9	235.3				Jiangsu	14.3	14.8		131.5	2258.7	352.2	35.2	0	0.1	0	708	52999	20738.7	3072.4	17117.4	1525.77	1037.33	76810.1	233.4				Jiangsu	13.1	14.4	0
Zhejiang	4.5	9.5	0.19	65.1	953.2	30.7	115.5				169.8	15460.7	6049.84	896.272	2662.22	237.299	161.333	22406.8	36.3				Zhejiang	4.4	9.3	0.2	71.1	850.5	32.7	127.4	0			169.7	14831.9	5803.79	859.82	2324.86	207.228	140.889	21495.5	31.7				Zhejiang	4.3	10.2	0.3
Anhui	14.5	74.1	2.09	142.8	3075.5	588.8	54	0.1	0.5		119.3	81960.5	32071.5	4751.34	15129.9	1348.61	916.889	118783	206.3				Anhui	14.2	73.7	2.2	157.3	2920.9	583.9	51.8	0	0.4	0	94.6	78506.3	30719.8	4551.09	13692.5	1220.49	829.778	113777	186.7				Anhui	13.1	70.6	2.1
Fujian	4.9	25	8.93	94	1695	96.1	3				1433.8	79902.7	31266.3	4632.04	5067.76	451.717	307.111	115801	69.1				Fujian	5	24	9.4	99.1	1614.1	102.6	3.3		0	0	1321.6	76977.5	30121.6	4462.46	4385.7	390.922	265.778	111562	59.8				Fujian	4.6	22.9	9.7
Jiangxi	1	140.2	1.995	163.2	3143.6	129.2	15.1	0.1	0.1		489.4	41269	16148.8	2392.41	5368.45	478.52	325.333	59810.2	73.2				Jiangxi	1.5	147.3	2.1	170	3064.6	132.8	10.9	0.1	0.1	0	483.1	40891.8	16001.1	2370.54	5016.42	447.141	304	59263.5	68.4				Jiangxi	2.6	146.5	5.3
Shandong	82.3	268.5	0	287.8	4659.7	485.4	867.9	0.5	2.7		2396.4	214095	83776.2	12411.3	33897.5	3021.47	2054.22	310282	462.2				Shandong	86.4	275.6	0	294.9	4528.4	518.2	940.9	0.6	3.1	0	3402.6	187113	73218.1	10847.1	32130	2863.93	1947.11	271178	438.1				Shandong	86.1	280	0
Henan	39.2	245.9	35.34	370.7	6102.3	1596.8	334.9	0.3	1.7	0.1	1650.5	69555.6	27217.4	4032.21	32357.4	2884.19	1960.89	100805	441.2				Henan	40.7	243.5	37.2	397.8	5918.8	1680.2	350.2	0.3	1.8	0.1	1647.5	79942.9	31282	4634.37	33457.5	2982.25	2027.56	115859	456.2				Henan	38.5	235.9	72.5
Hubei	1.7	113.8	20.995	236.8	4438.5	527.1		0.1	0.1		247.8	42565.9	16656.2	2467.59	15863.3	1413.99	961.333	61689.7	216.3				Hubei	1.5	107.6	22.1	251.4	4286.2	531.7		0.1	0.1		166.2	42537.8	16645.2	2465.96	15254.6	1359.73	924.444	61649	208				Hubei	1.7	105	35.9
Hunan	3.9	171.4	0	350.1	6286.3	752.8		1.2	0.1		811.5	38541.9	15081.6	2234.31	8771.41	781.843	531.556	55857.8	119.6				Hunan	4.5	183.1		369.6	6248.2	801.4		1.4	0.4	0.1	685.3	38097.1	14907.6	2208.53	8617.39	768.115	522.222	55213.2	117.5				Hunan	4.4	180.7	0
Guangdong	6.1	35.1	20.33	195.8	3794	83.8	0.1				289.5	94795.6	37094	5495.4	3659.64	326.204	221.778	137385	49.9				Guangdong	6.2	35.6	21.4	204.4	3496.8	85.1		0			290	92234.6	36091.8	5346.93	3461.63	308.554	209.778	133673	47.2				Guangdong	6.2	34.5	25.2
Guangxi	6.2	144.1	195.985	221.3	3516.6	255.5	21.1	11		2.5	432.8	76571.4	29962.7	4438.92	2449.54	218.341	148.444	110973	33.4				Guangxi	6.6	142.8	206.3	223.5	3347.4	252.7	23.4	10.9	0	2.6	432.3	72696.9	28446.6	4214.31	2148.85	191.539	130.222	105358	29.3				Guangxi	6.5	134.4	217.6
Hainan	0.1	21.2	0	35	496.5	56.1					1.5	11808.7	4620.78	684.56	520.711	46.4138	31.5556	17114	7.1				Hainan	0.1	21.4		37.8	410.2	59.3					2	12283.9	4806.76	712.112	432.703	38.5692	26.2222	17802.8	5.9				Hainan	0.1	22.4	5.4
Chongqing	0.6	62.4	9.12	115.6	1974.9	332.5		0.6	0.1	0.2	2265.3	17262.8	6755.02	1000.74	3894.33	347.123	236	25018.6	53.1				Chongqing	0.7	59.6	9.6	118.2	1904.4	335.4	0.1	0.8	0	0.3	2082.3	16724.8	6544.5	969.556	3703.65	330.126	224.444	24238.9	50.5				Chongqing	0.7	57.2	13.7
Sichuan	75.3	316.4	190.76	369	6662.7	1196.1	185.9	58.4	7.4	6.9	17971.7	52793.2	20658.2	3060.48	13281.8	1183.88	804.889	76511.9	181.1				Sichuan	84.3	306	200.8	398	6548.4	1358	171.9	60	7.9	7.2	17546.2	53880.1	21083.5	3123.48	12871.1	1147.27	780	78087.1	175.5				Sichuan	78.3	293.1	227.3
Guizhou	0.9	167.8	0	131.7	2048	315.1	17.8	10.2	0.1	0.4	382.6	13197.2	5164.13	765.056	2845.57	253.642	172.444	19126.4	38.8				Guizhou	0.8	173.9		137.5	1984.7	340.3	18.8	13.2	0.1	0.3	396.4	12711.7	4974.13	736.908	2464.21	219.648	149.333	18422.7	33.6				Guizhou	0.9	180.1	0
Yunnan	22	364.8	23.56	284.6	4627	1307.6	98.9	11.2	16.8	18.1	96	22681.3	8875.31	1314.86	3417.62	304.631	207.111	32871.5	46.6				Yunnan	19.1	360.1	24.8	302.2	4531.8	1276.1	95.8	12.1	16.8	19.2	74.8	23334.7	9130.97	1352.74	3175.6	283.059	192.444	33818.4	43.3				Yunnan	18.8	345.2	27.7
Tibet	115	159.1	51.49	11.6	25.3	247.8	692.3	21.6	1.8	0.8	1	120.681	47.223	6.996	102.675	9.15201	6.22222	174.9	1.4				Tibet	53.2	144.6	54.2	12.4	22.4	259.2	680.8	25.1	2.1	0.8	0	104.052	40.716	6.032	80.6735	7.19087	4.88889	150.8	1.1				Tibet	53.1	139	59.3
Shaanxi	27.9	60.5	0	83.6	1298.3	756.5	160.2	0.3	3	0.1	329.2	4918.6	1924.67	285.136	4781.74	426.222	289.778	7128.4	65.2				Shaanxi	28.1	60.2		85.5	1278.1	721.7	156.6	0.4	3.3	0.1	275.2	4761.83	1863.32	276.048	4664.39	415.763	282.667	6901.2	63.6				Shaanxi	26.4	60.7	0
Gansu	37.6	261.4	0.38	62.9	958.6	392.1	2413.7	12.9	24.6	6.6	232	6782.42	2653.99	393.184	1723.48	153.623	104.444	9829.6	23.5				Gansu	35.9	247.8	0.4	67.2	895.7	363.4	2232.2	12.6	28.2	8.3	181.3	5217.23	2041.52	302.448	1584.13	141.202	96	7561.2	21.6				Gansu	32.3	246.9	0.4
Qinghai	12.8	211.6	0	5.9	62.6	40.8	1304	13.5	0.2	0.2	2	109.365	42.795	6.34	124.677	11.1132	7.55556	158.5	1.7				Qinghai	13.2	205.7		6.9	76.9	44	1310	13	0.3	0.2	3.4	109.572	42.876	6.352	110.009	9.80573	6.66667	158.8	1.5				Qinghai	13.7	200.3	0
Ningxia	92	87.7	0	7.7	103.8	137.6	583	0.2	0.6		65.9	1011.75	395.901	58.652	931.412	83.0218	56.4444	1466.3	12.7				Ningxia	83.7	76.1		9	110.8	105.7	604.8	0.2	0.7	...	68.9	839.247	328.401	48.652	968.082	86.2904	58.6667	1216.3	13.2				Ningxia	70.2	72.3	0
Xinjiang	144.5	340.8	0	51.8	825.6	451.5	4072.9	113.5	15.2	0.1	573	8858.63	3466.42	513.544	2926.25	260.832	177.333	12838.6	39.9				Xinjiang	137.5	292.6		52.2	734.7	476.4	4348.8	110.1	21.8	0.2	1356.2	9139.46	3576.31	529.824	2801.57	249.719	169.778	13245.6	38.2				Xinjiang	127.1	289.2	0
[truncated: 176 more columns]

## Sheet: S2 NH3-EF-LMM
	Table S2. NH3 emission factors from livestock manure management
	Type	Type	Breeding method	Temperature(°C)	grazing(g/day/head）	housing - liquid（g/day/head）	housing -solid（g/day/head）	storage- liquid（g/day/head）	storage -solid（g/day/head）	spreading - liquid（g/day/head）	spreading -solid（g/day/head）	EF（kg/day/head）	EF（kg/month/head）	EF（kg/year/head）
	Cattle	beef cattle	free-range	<10	32.0499	0.169502	2.29155	0.605476	6.03416	1.75804	12.2	0.0551085	1.65326	20.1146
		beef cattle	free-range	10~20	32.0499	0.169502	3.44964	0.605476	5.72147	1.75804	11.5678	0.0553217	1.65965	20.1924
		beef cattle	free-range	>20	32.0499	0.169502	4.60773	0.605476	5.40879	1.75804	10.9356	0.055535	1.66605	20.2703
		beef cattle	intensive	<10	0	1.54093	2.57477	4.97455	1.05466	14.2685	14.5846	0.0389981	1.16994	14.2343
		beef cattle	intensive	10~20	0	1.54093	3.876	4.97455	1.00001	14.2685	13.8289	0.0394889	1.18467	14.4134
		beef cattle	intensive	>20	0	1.54093	5.17723	4.97455	0.945356	14.2685	13.0731	0.0399797	1.19939	14.5926
		cow	free-range	<10	35.2993	0.322054	4.58309	1.13882	12.0683	3.34345	24.3999	0.0811549	2.43465	29.6216
		cow	free-range	10~20	35.2993	0.322054	6.89928	1.13882	11.4429	3.34345	23.1355	0.0815814	2.44744	29.7772
		cow	free-range	>20	35.2993	0.322054	9.21547	1.13882	10.8176	3.34345	21.8711	0.0820078	2.46023	29.9328
		cow	intensive	<10	0	2.92776	5.14954	9.43108	2.10932	27.1215	29.1693	0.0759085	2.27726	27.7066
		cow	intensive	10~20	0	2.92776	7.752	9.43108	2.00002	27.1215	27.6577	0.0768901	2.3067	28.0649
		cow	intensive	>20	0	2.92776	10.3545	9.43108	1.89071	27.1215	26.1462	0.0778718	2.33615	28.4232
	Pig	sow	free-range	<10	0	0.0500973	0.248465	0.140341	1.10351	0.387643	1.02097	0.00295102	0.0885306	1.07712
		sow	free-range	10~20	0	0.0500973	0.397004	0.140341	1.03667	0.387643	0.959123	0.00297087	0.0891262	1.08437
		sow	free-range	>20	0	0.0500973	0.545542	0.140341	0.969823	0.387643	0.89728	0.00299073	0.0897218	1.09162
		sow	intensive	<10	0	0.45543	0.270071	0.3628	0.127164	3.54069	1.4389	0.00619506	0.185852	2.2612
		sow	intensive	10~20	0	0.45543	0.433934	0.3628	0.119626	3.54069	1.35361	0.00626609	0.187983	2.28712
		sow	intensive	>20	0	0.45543	0.597797	0.3628	0.112088	3.54069	1.26832	0.00633713	0.190114	2.31305
		hog	free-range	<10	0	0.0105468	0.0610874	0.0293004	0.261872	0.081658	0.242284	0.000686748	0.0206025	0.250663
		hog	free-range	10~20	0	0.0105468	0.100312	0.0293004	0.244221	0.081658	0.225953	0.000691991	0.0207597	0.252577
		hog	free-range	>20	0	0.0105468	0.139536	0.0293004	0.22657	0.081658	0.209622	0.000697234	0.020917	0.25449
		hog	intensive	<10	0	0.09588	0.0686375	0.0762296	0.0300777	0.745469	0.340339	0.00135663	0.040699	0.495171
		hog	intensive	10~20	0	0.09588	0.11271	0.0762296	0.0280503	0.745469	0.317399	0.00137574	0.0412721	0.502144
		hog	intensive	>20	0	0.09588	0.156783	0.0762296	0.026023	0.745469	0.294459	0.00139484	0.0418453	0.509118
	Sheep	goat	free-range	<10	3.89232	0.0167807	0.171428	0.0542645	0.938515	0.175607	1.8975	0.00714642	0.214393	2.60844
		goat	free-range	10~20	3.89232	0.0167807	0.255319	0.0542645	0.915865	0.175607	1.85171	0.00716186	0.214856	2.61408
		goat	free-range	>20	3.89232	0.0167807	0.339209	0.0542645	0.893214	0.175607	1.80591	0.00717731	0.215319	2.61972
		goat	intensive	<10	0	0.152552	0.192616	0.482401	0.164035	1.33647	2.2684	0.00459647	0.137894	1.67771
		goat	intensive	10~20	0	0.152552	0.286875	0.482401	0.160076	1.33647	2.21366	0.00463203	0.138961	1.69069
		goat	intensive	>20	0	0.152552	0.381134	0.482401	0.156117	1.33647	2.15891	0.00466758	0.140027	1.70367
		mutton	free-range	<10	6.74498	0.0158908	0.489969	0.0600021	1.33798	0.259541	2.63975	0.0115481	0.346443	4.21506
		mutton	free-range	10~20	6.74498	0.0158908	0.737587	0.0600021	1.26865	0.259541	2.50296	0.0115896	0.347688	4.23021
		mutton	free-range	>20	6.74498	0.0158908	0.985206	0.0600021	1.19932	0.259541	2.36617	0.0116311	0.348933	4.24535
		mutton	intensive	<10	0	0.144462	0.550527	0.441679	0.225503	2.20423	4.00107	0.00756747	0.227024	2.76213
		mutton	intensive	10~20	0	0.144462	0.82875	0.441679	0.213818	2.20423	3.79373	0.00762667	0.2288	2.78374
		mutton	intensive	>20	0	0.144462	1.10697	0.441679	0.202132	2.20423	3.5864	0.00768588	0.230576	2.80535
	Draft animals	horse	free-range	<10	15.4275	0	1.01636	0	3.46928	0	5.45073	0.0253639	0.760916	9.25781
		horse	free-range	10~20	15.4275	0	1.53	0	3.2895	0	5.16827	0.0254153	0.762458	9.27658
		horse	free-range	>20	15.4275	0	2.04364	0	3.10972	0	4.88582	0.0254667	0.764001	9.29534
		mule	free-range	<10	15.4275	0	1.01636	0	3.46928	0	5.45073	0.0253639	0.760916	9.25781
		mule	free-range	10~20	15.4275	0	1.53	0	3.2895	0	5.16827	0.0254153	0.762458	9.27658
		mule	free-range	>20	15.4275	0	2.04364	0	3.10972	0	4.88582	0.0254667	0.764001	9.29534
		donkey	free-range	<10	15.4275	0	1.01636	0	3.46928	0	5.45073	0.0253639	0.760916	9.25781
		donkey	free-range	10~20	15.4275	0	1.53	0	3.2895	0	5.16827	0.0254153	0.762458	9.27658
		donkey	free-range	>20	15.4275	0	2.04364	0	3.10972	0	4.88582	0.0254667	0.764001	9.29534
		work cattle	free-range	<10	32.0499	0.169502	2.29155	0.605476	6.03416	1.75804	12.2	0.0551085	1.65326	20.1146
		work cattle	free-range	10~20	32.0499	0.169502	3.44964	0.605476	5.72147	1.75804	11.5678	0.0553217	1.65965	20.1924
		work cattle	free-range	>20	32.0499	0.169502	4.60773	0.605476	5.40879	1.75804	10.9356	0.055535	1.66605	20.2703
	Poultry	laying hen	free-range	<10	0.573597	0	0.184224	0	0.0777886	0	0.28879	0.0011244	0.033732	0.410406
		laying hen	free-range	10~20	0.573597	0	0.334415	0	0.0567618	0	0.210728	0.0011755	0.0352651	0.429058
		laying hen	free-range	>20	0.573597	0	0.418019	0	0.0450573	0	0.167275	0.00120395	0.0361185	0.439441
		laying hen	intensive	<10	0	0	0.327532	0	0.0493975	0	0.390267	0.000767197	0.0230159	0.280027
		laying hen	intensive	10~20	0	0	0.596873	0	0.0394319	0	0.311533	0.000947838	0.0284352	0.345961
		laying hen	intensive	>20	0	0	0.746507	0	0.0338954	0	0.267792	0.0010482	0.0314459	0.382591
		broilers	free-range	<10	0.411493	0	0.123186	0	0.0604389	0	0.224379	0.000819498	0.0245849	0.299117
		broilers	free-range	10~20	0.411493	0	0.223622	0	0.0463779	0	0.172178	0.000853671	0.0256101	0.31159
		broilers	free-range	>20	0.411493	0	0.279666	0	0.0385318	0	0.143049	0.00087274	0.0261822	0.31855
		broilers	intensive	<10	0	0	0.276823	0	0.00776102	0	0.292755	0.000577339	0.0173202	0.210729
		broilers	intensive	10~20	0	0	0.502521	0	0.00595543	0	0.224646	0.000733123	0.0219937	0.26759
		broilers	intensive	>20	0	0	0.628463	0	0.0049479	0	0.186641	0.000820052	0.0246015	0.299319
		meat duck	free-range	<10	0.25245	0	0.0923686	0	0.0776895	0	0.148057	0.000570565	0.0171169	0.208256
		meat duck	free-range	10~20	0.25245	0	0.167678	0	0.0596152	0	0.113612	0.000593355	0.0178007	0.216575
		meat duck	free-range	>20	0.25245	0	0.209702	0	0.0495296	0	0.094391	0.000606072	0.0181822	0.221216
		meat goose	free-range	<10	0.126225	0	0.0461843	0	0.0388448	0	0.0740284	0.000285282	0.00855847	0.104128
		meat goose	free-range	10~20	0.126225	0	0.0838391	0	0.0298076	0	0.0568059	0.000296678	0.00890033	0.108287
		meat goose	free-range	>20	0.126225	0	0.104851	0	0.0247648	0	0.0471955	0.000303036	0.00909109	0.110608
		rabbit	free-range	<10	0.888548	0.000988762	0.242995	0	0.102605	0	0.380919	0.00161606	0.0484817	0.58986
		rabbit	free-range	10~20	0.716996	0	0.418019	0	0.0709523	0	0.26341	0.00146938	0.0440813	0.536323
		rabbit	free-range	>20	0.716996	0	0.522524	0	0.0563216	0	0.209094	0.00150494	0.0451481	0.549302
		laying duck	free-range	<10	0.328185	0	0.134683	0	0.0974914	0	0.185794	0.000746154	0.0223846	0.272346
		laying duck	free-range	10~20	0.328185	0	0.244486	0	0.0711388	0	0.135573	0.000779382	0.0233815	0.284475
		laying duck	free-range	>20	0.328185	0	0.305607	0	0.0564697	0	0.107617	0.000797879	0.0239364	0.291226
		laying goose	free-range	<10	0.164093	0	0.0673417	0	0.0487457	0	0.0928971	0.000373077	0.0111923	0.136173
		laying goose	free-range	10~20	0.164093	0	0.122243	0	0.0355694	0	0.0677864	0.000389691	0.0116907	0.142237
		laying goose	free-range	>20	0.164093	0	0.152804	0	0.0282348	0	0.0538086	0.000398939	0.0119682	0.145613

## Sheet:  S3 N2O-EF-LMM
	Table S3. N2O emission factors from livestock manure management （kg N2O/head）
				Cattle		Pig		Sheep		Draft animals				Poultry
	Region	Abbreviation	Province	cow	beef cattle	sow	hog	goat	mutton	work cattle	horse	donkey	mule	rabbit	broiler	meat duck	meat goose	laying hens	laying duck	laying goose
			Total	1.73832	0.762613	0.189355	0.189355	0.0885806	0.0885806	1.19429	0.33	0.188	0.188	0.007	0.007	0.007	0.007	0.007	0.007	0.007
	North China	NC	Beijing	1.846	0.794	0.227	0.227	0.093	0.093	1.846	0.33	0.188	0.188	0.007	0.007	0.007	0.007	0.007	0.007	0.007
			Tianjin	1.846	0.794	0.227	0.227	0.093	0.093	1.846	0.33	0.188	0.188	0.007	0.007	0.007	0.007	0.007	0.007	0.007										Cattle		Pig		Sheep		Draft animals				Poultry
			Hebei	1.846	0.794	0.227	0.227	0.093	0.093	1.846	0.33	0.188	0.188	0.007	0.007	0.007	0.007	0.007	0.007	0.007							Region	Abbreviation	Province	Cow	Beef cattle	Sow	Hog	Mutton	Goat	Work cattle	Horse	Donkey	Mule	Rabbit	Broiler	Meet duck	Meet goose	Laying hen	Laying duck	Laying goose
			Shanxi	1.846	0.794	0.227	0.227	0.093	0.093	1.846	0.33	0.188	0.188	0.007	0.007	0.007	0.007	0.007	0.007	0.007
			Inner Mongolia	1.846	0.794	0.227	0.227	0.093	0.093	1.846	0.33	0.188	0.188	0.007	0.007	0.007	0.007	0.007	0.007	0.007
	Northeast China	NEC	Liaoning	1.096	0.913	0.266	0.266	0.057	0.057	1.096	0.33	0.188	0.188	0.007	0.007	0.007	0.007	0.007	0.007	0.007
			Jilin	1.096	0.913	0.266	0.266	0.057	0.057	1.096	0.33	0.188	0.188	0.007	0.007	0.007	0.007	0.007	0.007	0.007
			Heilongjiang	1.096	0.913	0.266	0.266	0.057	0.057	1.096	0.33	0.188	0.188	0.007	0.007	0.007	0.007	0.007	0.007	0.007
	East China	EC	Shanghai	2.065	0.846	0.175	0.175	0.113	0.113	0.875	0.33	0.188	0.188	0.007	0.007	0.007	0.007	0.007	0.007	0.007
			Jiangsu	2.065	0.846	0.175	0.175	0.113	0.113	0.875	0.33	0.188	0.188	0.007	0.007	0.007	0.007	0.007	0.007	0.007
			Zhejiang	2.065	0.846	0.175	0.175	0.113	0.113	0.875	0.33	0.188	0.188	0.007	0.007	0.007	0.007	0.007	0.007	0.007
			Anhui	2.065	0.846	0.175	0.175	0.113	0.113	0.875	0.33	0.188	0.188	0.007	0.007	0.007	0.007	0.007	0.007	0.007
			Fujian	2.065	0.846	0.175	0.175	0.113	0.113	0.875	0.33	0.188	0.188	0.007	0.007	0.007	0.007	0.007	0.007	0.007
			Jiangxi	2.065	0.846	0.175	0.175	0.113	0.113	0.875	0.33	0.188	0.188	0.007	0.007	0.007	0.007	0.007	0.007	0.007
			Shandong	2.065	0.846	0.175	0.175	0.106	0.106	0.875	0.33	0.188	0.188	0.007	0.007	0.007	0.007	0.007	0.007	0.007
	South Central China	SCC	Henan	1.71	0.805	0.157	0.157	0.106	0.106	0.86	0.33	0.188	0.188	0.007	0.007	0.007	0.007	0.007	0.007	0.007
			Hubei	1.71	0.805	0.157	0.157	0.106	0.106	0.86	0.33	0.188	0.188	0.007	0.007	0.007	0.007	0.007	0.007	0.007
			Hunan	1.71	0.805	0.157	0.157	0.106	0.106	0.86	0.33	0.188	0.188	0.007	0.007	0.007	0.007	0.007	0.007	0.007
			Guangdong	1.71	0.805	0.157	0.157	0.106	0.106	0.86	0.33	0.188	0.188	0.007	0.007	0.007	0.007	0.007	0.007	0.007
			Guangxi	1.71	0.805	0.157	0.157	0.106	0.106	0.86	0.33	0.188	0.188	0.007	0.007	0.007	0.007	0.007	0.007	0.007
			Hainan	1.71	0.805	0.157	0.157	0.106	0.106	0.86	0.33	0.188	0.188	0.007	0.007	0.007	0.007	0.007	0.007	0.007
	Southwest China	SWC	Chongqing	1.884	0.691	0.159	0.159	0.064	0.064	1.197	0.33	0.188	0.188	0.007	0.007	0.007	0.007	0.007	0.007	0.007
			Sichuan	1.884	0.691	0.159	0.159	0.064	0.064	1.197	0.33	0.188	0.188	0.007	0.007	0.007	0.007	0.007	0.007	0.007
			Guizhou	1.884	0.691	0.159	0.159	0.064	0.064	1.197	0.33	0.188	0.188	0.007	0.007	0.007	0.007	0.007	0.007	0.007
			Yunnan	1.884	0.691	0.159	0.159	0.064	0.064	1.197	0.33	0.188	0.188	0.007	0.007	0.007	0.007	0.007	0.007	0.007
			Tibet	1.884	0.691	0.159	0.159	0.064	0.064	1.197	0.33	0.188	0.188	0.007	0.007	0.007	0.007	0.007	0.007	0.007
	Northwest China	NWC	Shaanxi	1.447	0.545	0.195	0.195	0.074	0.074	1.447	0.33	0.188	0.188	0.007	0.007	0.007	0.007	0.007	0.007	0.007
			Gansu	1.447	0.545	0.195	0.195	0.074	0.074	1.447	0.33	0.188	0.188	0.007	0.007	0.007	0.007	0.007	0.007	0.007
			Qinghai	1.447	0.545	0.195	0.195	0.074	0.074	1.447	0.33	0.188	0.188	0.007	0.007	0.007	0.007	0.007	0.007	0.007
			Ningxia	1.447	0.545	0.195	0.195	0.074	0.074	1.447	0.33	0.188	0.188	0.007	0.007	0.007	0.007	0.007	0.007	0.007
			Xinjiang	1.447	0.545	0.195	0.195	0.074	0.074	1.447	0.33	0.188	0.188	0.007	0.007	0.007	0.007	0.007	0.007	0.007
	DataSource：the guidelines for the emission inventory of greenhouse gases (NDRC, 2011).

## Sheet: S4 CH4-EF-LMM
	Table S4. CH4 emission factors from livestock manure management （kgCH4/head）
				Cattle		Pig		Sheep		Draft animals				Poultry
	Region	Abbreviation	Province	cow	beef cattle	sow	hog	goat	mutton	work cattle	horse	donkey	mule	rabbit	broiler	meat duck	meat goose	laying hens	laying duck	laying goose
	Total		Total
	North China	NC	Beijing	7.46	2.82	3.12	3.12	0.17	0.17	2.82	1.09	0.6	0.6	0.01	0.01	0.01	0.01	0.01	0.01	0.01
			Tianjin	7.46	2.82	3.12	3.12	0.17	0.17	2.82	1.09	0.6	0.6	0.01	0.01	0.01	0.01	0.01	0.01	0.01
			Hebei	7.46	2.82	3.12	3.12	0.17	0.17	2.82	1.09	0.6	0.6	0.01	0.01	0.01	0.01	0.01	0.01	0.01
			Shanxi	7.46	2.82	3.12	3.12	0.17	0.17	2.82	1.09	0.6	0.6	0.01	0.01	0.01	0.01	0.01	0.01	0.01
			Inner Mongolia	7.46	2.82	3.12	3.12	0.17	0.17	2.82	1.09	0.6	0.6	0.01	0.01	0.01	0.01	0.01	0.01	0.01
	Northeast China	NEC	Liaoning	2.23	1.02	1.12	1.12	0.16	0.16	1.02	1.09	0.6	0.6	0.01	0.01	0.01	0.01	0.01	0.01	0.01
			Jilin	2.23	1.02	1.12	1.12	0.16	0.16	1.02	1.09	0.6	0.6	0.01	0.01	0.01	0.01	0.01	0.01	0.01
			Heilongjiang	2.23	1.02	1.12	1.12	0.16	0.16	1.02	1.09	0.6	0.6	0.01	0.01	0.01	0.01	0.01	0.01	0.01
	East China	EC	Shanghai	8.33	3.31	5.08	5.08	0.28	0.28	5.55	1.64	0.9	0.9	0.02	0.02	0.02	0.02	0.02	0.02	0.02
			Jiangsu	8.33	3.31	5.08	5.08	0.28	0.28	5.55	1.64	0.9	0.9	0.02	0.02	0.02	0.02	0.02	0.02	0.02
			Zhejiang	8.33	3.31	5.08	5.08	0.28	0.28	5.55	1.64	0.9	0.9	0.02	0.02	0.02	0.02	0.02	0.02	0.02
			Anhui	8.33	3.31	5.08	5.08	0.28	0.28	5.55	1.64	0.9	0.9	0.02	0.02	0.02	0.02	0.02	0.02	0.02
			Fujian	8.33	3.31	5.08	5.08	0.28	0.28	5.55	1.64	0.9	0.9	0.02	0.02	0.02	0.02	0.02	0.02	0.02
			Jiangxi	8.33	3.31	5.08	5.08	0.28	0.28	5.55	1.64	0.9	0.9	0.02	0.02	0.02	0.02	0.02	0.02	0.02
			Shandong	8.33	3.31	5.08	5.08	0.28	0.28	5.55	1.64	0.9	0.9	0.02	0.02	0.02	0.02	0.02	0.02	0.02
	South Central China	SCC	Henan	8.45	4.72	5.85	5.85	0.31	0.31	8.24	1.64	0.9	0.9	0.02	0.02	0.02	0.02	0.02	0.02	0.02
			Hubei	8.45	4.72	5.85	5.85	0.31	0.31	8.24	1.64	0.9	0.9	0.02	0.02	0.02	0.02	0.02	0.02	0.02
			Hunan	8.45	4.72	5.85	5.85	0.31	0.31	8.24	1.64	0.9	0.9	0.02	0.02	0.02	0.02	0.02	0.02	0.02
			Guangdong	8.45	4.72	5.85	5.85	0.31	0.31	8.24	1.64	0.9	0.9	0.02	0.02	0.02	0.02	0.02	0.02	0.02
			Guangxi	8.45	4.72	5.85	5.85	0.31	0.31	8.24	1.64	0.9	0.9	0.02	0.02	0.02	0.02	0.02	0.02	0.02
			Hainan	8.45	4.72	5.85	5.85	0.31	0.31	8.24	1.64	0.9	0.9	0.02	0.02	0.02	0.02	0.02	0.02	0.02
	Southwest China	SWC	Chongqing	6.51	3.21	4.18	4.18	0.53	0.53	1.53	1.64	0.9	0.9	0.02	0.02	0.02	0.02	0.02	0.02	0.02
			Sichuan	6.51	3.21	4.18	4.18	0.53	0.53	1.53	1.64	0.9	0.9	0.02	0.02	0.02	0.02	0.02	0.02	0.02
			Guizhou	6.51	3.21	4.18	4.18	0.53	0.53	1.53	1.64	0.9	0.9	0.02	0.02	0.02	0.02	0.02	0.02	0.02
			Yunnan	6.51	3.21	4.18	4.18	0.53	0.53	1.53	1.64	0.9	0.9	0.02	0.02	0.02	0.02	0.02	0.02	0.02
			Tibet	6.51	3.21	4.18	4.18	0.53	0.53	1.53	1.64	0.9	0.9	0.02	0.02	0.02	0.02	0.02	0.02	0.02
	Northwest China	NWC	Shaanxi	5.93	1.86	1.38	1.38	0.32	0.32	1.86	1.09	0.6	0.6	0.01	0.01	0.01	0.01	0.01	0.01	0.01
			Gansu	5.93	1.86	1.38	1.38	0.32	0.32	1.86	1.09	0.6	0.6	0.01	0.01	0.01	0.01	0.01	0.01	0.01
			Qinghai	5.93	1.86	1.38	1.38	0.32	0.32	1.86	1.09	0.6	0.6	0.01	0.01	0.01	0.01	0.01	0.01	0.01
			Ningxia	5.93	1.86	1.38	1.38	0.32	0.32	1.86	1.09	0.6	0.6	0.01	0.01	0.01	0.01	0.01	0.01	0.01
			Xinjiang	5.93	1.86	1.38	1.38	0.32	0.32	1.86	1.09	0.6	0.6	0.01	0.01	0.01	0.01	0.01	0.01	0.01
			S： the guidelines for the emission inventory of greenhouse gases (NDRC, 2011).

## Sheet: S5 Uncertainty
	Table S5. Parameters used for uncertainty analysis
	Source Level	Gas	Pol_Source	Subsource	Method	Test	All_num	All_Dist	All_para1	All_para2	All_lower	All_upper	All_mean	All_CI95	All_test	Domestic_num	Domestic_Dist	Domestic_para1	Domestic_para2	Domestic_lower	Domestic_upper	Domestic_mean	Domestic_CI95	Domestic_test	TWO_P
	Level I	CH4	Livestock manure management (LMM)		MLE	aic	10000	gamma	5.79735	1.97422	1.05442	5.76551	2.93636	(-64.09%; 96.35%)	31153.6	10000	gamma	5.79735	1.97422	1.05442	5.76551	2.93607	(-64.09%; 96.37%)	31153.6	0
		N2O	Livestock manure management (LMM)		MLE	aic	10000	lnorm	-0.889253	0.708491	0.102502	1.64767	0.527626	(-80.57%; 212.28%)	3705.35	10000	lnorm	-0.889253	0.708491	0.102502	1.64767	0.526493	(-80.53%; 212.95%)	3705.35	0
		NH3	Livestock manure management (LMM)		MLE	aic	10000	gamma	4.40201	0.813008	1.59665	11.5211	5.41484	(-70.51%; 112.77%)	45742.8	10000	gamma	4.40201	0.813008	1.59665	11.5211	5.41971	(-70.54%; 112.58%)	45742.8	0
	Level III	CH4	Livestock manure management (LMM)	Draft animals;	MLE	aic	124	lnorm	0.295246	0.652147	0.37421	4.82317	1.65988	(-77.46%; 190.57%)	323.102	124	lnorm	0.295246	0.652147	0.37421	4.82317	1.65731	(-77.42%; 191.02%)	323.102	0
		CH4	Livestock manure management (LMM)	Sheep;	MLE	aic	124	lnorm	-1.67996	0.49568	0.0705468	0.492407	0.210765	(-66.53%; 133.63%)	-234.787	124	lnorm	-1.67996	0.49568	0.0705468	0.492407	0.210703	(-66.52%; 133.7%)	-234.787	0
		CH4	Livestock manure management (LMM)	Cattle;	MLE	aic	124	lnorm	1.43037	0.907276	0.706196	24.7443	6.30227	(-88.79%; 292.62%)	686.495	124	lnorm	1.43037	0.907276	0.706196	24.7443	6.3205	(-88.83%; 291.49%)	686.495	0
		CH4	Livestock manure management (LMM)	Pig;	MLE	aic	62	gamma	4.69789	1.44607	1.0075	6.77829	3.24544	(-68.96%; 108.86%)	220.847	62	gamma	4.69789	1.44607	1.0075	6.77829	3.24254	(-68.93%; 109.04%)	220.847	0
		CH4	Livestock manure management (LMM)	Poultry;	MLE	aic	31	weibull	3.87349	0.017598	0.00681213	0.0246499	0.0159235	(-57.22%; 54.8%)	-239.439	31	weibull	3.87349	0.017598	0.00681213	0.0246499	0.0159183	(-57.21%; 54.85%)	-239.439	0
		N2O	Livestock manure management (LMM)	Poultry;	MLE	aic	3	gamma	7141.5	1.035e+06	0.00674089	0.00706094	0.00690012	(-2.31%; 2.33%)	-43.9648	1	NA	0	0	0	0	0	NA	0	0
		N2O	Livestock manure management (LMM)	Cattle;	MLE	aic	11	weibull	2.41495	0.761126	0.166087	1.30677	0.674005	(-75.36%; 93.88%)	8.63642	4	weibull	3.01871	0.914917	0.270701	1.40986	0.816669	(-66.85%; 72.64%)	5.91277	0.604261
		N2O	Livestock manure management (LMM)	Sheep;	MLE	aic	16	gamma	2.68008	2.68556	0.180861	2.49892	0.997901	(-81.88%; 150.42%)	29.1993	12	lnorm	0.107861	0.432705	0.477006	2.60113	1.22239	(-60.98%; 112.79%)	20.5384	0.00204736
		N2O	Livestock manure management (LMM)	Sheep;	MLE	aic	16	lnorm	-2.1993	0.644071	0.0313777	0.391823	0.136596	(-77.03%; 186.85%)	-35.0499	12	weibull	4.62852	0.0927458	0.0419133	0.122962	0.0848555	(-50.61%; 44.91%)	-54.9626	3.16539e-09
		N2O	Livestock manure management (LMM)	Pig;	MLE	aic	8	lnorm	-1.66309	0.168164	0.136328	0.263554	0.192336	(-29.12%; 37.03%)	-28.4315	6	lnorm	-1.64586	0.191095	0.132603	0.280462	0.1963	(-32.45%; 42.87%)	-18.5828	0
		NH3	Livestock manure management (LMM)	Poultry;	MLE	aic	199	lnorm	-1.29861	1.51491	0.0140129	5.31513	0.856318	(-98.36%; 520.7%)	217.202	199	lnorm	-1.29861	1.51491	0.0140129	5.31513	0.845429	(-98.34%; 528.69%)	217.202	0
		NH3	Livestock manure management (LMM)	Cattle;	MLE	aic	115	lnorm	1.50689	0.856086	0.842813	24.1621	6.50879	(-87.05%; 271.22%)	641.202	115	lnorm	1.50689	0.856086	0.842813	24.1621	6.54207	(-87.12%; 269.33%)	641.202	0
		NH3	Livestock manure management (LMM)	Cattle;	MLE	aic	158	weibull	1.74598	16.7975	2.04559	35.4756	14.9521	(-86.32%; 137.26%)	1112.74	158	weibull	1.74598	16.7975	2.04559	35.4756	14.9416	(-86.31%; 137.43%)	1112.74	0
		NH3	Livestock manure management (LMM)	Sheep;	MLE	aic	107	lnorm	0.200617	0.731979	0.291115	5.13084	1.60316	(-81.84%; 220.05%)	283.816	107	lnorm	0.200617	0.731979	0.291115	5.13084	1.59891	(-81.79%; 220.9%)	283.816	0
		NH3	Livestock manure management (LMM)	Pig;	MLE	aic	91	lnorm	0.739023	0.962749	0.317293	13.8181	3.33395	(-90.48%; 314.47%)	389.84	91	lnorm	0.739023	0.962749	0.317293	13.8181	3.35133	(-90.53%; 312.32%)	389.84	0
